# Supplementary material for: The Role of Physical Activity and Physiotherapists in the Management of Inflammatory Bowel Disease: A Nationwide Cross-Sectional Survey
Source: J Clin Med. 2026 Apr 19;15(8):3108. doi: 10.3390/jcm15083108 (PMC13117172; doi:10.3390/jcm15083108)
Supplement: Supplementary file 1 [file jcm-15-03108-s001.zip]

Archive with 1 entries (1 files):
- jcm-4204878-supplementary.pdf
